# Supplementary material for: Application value of multi-gene mutation detection in the clinical management of pediatric papillary thyroid carcinoma: a preliminary exploration
Source: Front Endocrinol (Lausanne). 2024 Jun 5;15:1405142. doi: 10.3389/fendo.2024.1405142 (PMC11188297; doi:10.3389/fendo.2024.1405142)
Supplement: Supplementary file 4 [file Table_1.xlsx]

## Sheet: supplemental table 1 
supplemental table 1. List of 116 genes associated with thyroid cancer.
DNA test gene list	RNA test gene list
AKT1	ERBB4
AKT2	WNK1
APC	TTF2
ARID1A	NTRK2
ARID1B	FN1
ARID2	NOTCH3
ATM	TG
ATRX	ROS1
AXIN1	MAML2
BRAF	MET
CDKN1A	BRAF
CDKN1B	ALK
CDKN2A	THADA
CDKN2B	RET
CDKN2C	FGFR1
CHEK2	BRD4
CTNNB1	PGK1
DICER1	FGFR2
DNMT3A	VHL
EIF1AX	IGF2BP3
EP300	ETV5
ERC1	SYMPK
EZH1	PAX8
GNAS	SLC5A5
HRAS	DPP4
IDH1	CXCL12
KEAP1	RAF1
KMT2A	TPO
KMT2C	TTF1
KMT2D	LTK
KRAS	NTRK3
MAP3K1	SLC26A11
MEN1	NTRK1
MLH1	SLC5A11
MSH2	PGM1
MSH6	GUSB
MTOR	CHGA
NCOR2	TBP
NF1	PPARG
NF2	KRT20
NKX2-1	CXCR4
NOTCH1	KRT7
NRAS	HMBS
PIK3CA	HPRT1
PPM1D	KRT19
PTEN	LGALS3
RB1	MDK
RBM10	CALCA
RET	CITED1
SETD2	PTH
SMARCB1	TIMP1
SPOP	DERL1
SRGAP1	CBX7
STK11	ACKR3
TBX3	TMSB10
TP53	TACSTD2
TSC2
TSHR
VHL
WRN
ZFHX3
ZNF148
TERT (promoter)

## Sheet: supplemental table 2 
supplemental table 2. All of the clinical data related to the patients
Patient tyoe	Patient_id	Age	Gender	Tumor sides differences	Multifocality	Maximum tumor diameter (cm)	Morphology rules	Edge blur	Internal echo	Homogeneous echo	Increased blood flow within the nodule	LN metastasis	LN metastasis No.	Distant metastasis	Extra thyroidal extension, ETE
adult	100413573068	47	Male	Bilateral	Multiple lesions	1.3	yes	yes	Low	yes	yes	yes	2	no	no
adult	100413573067	62	Male	Bilateral	Multiple lesions	0.95	no	no	Low	yes	no	no	2	no	no
adult	100413573063	44	Female	Left	Multiple lesions	0.7	no	no	High	yes	yes	no	0	no	no
adult	100413573060	50	Female	Left	Multiple lesions	0.9	no	yes	High	yes	unknown	yes	2	no	no
adult	100413573058	63	Male	Bilateral	Multiple lesions	1.2	no	yes	Low	no	yes	no	1	no	no
adult	100413573059	54	Female	Left	Single lesion	1.5	no	no	Low	yes	yes	yes	1	no	no
adult	100023241360	44	Female	Right	Single lesion	2.5	yes	yes	Low	yes	unknown	yes	3	no	yes
adult	100023241359	46	Female	Right	Single lesion	1.2	no	yes	High	yes	yes	yes	3	no	no
adult	100023241361	34	Female	Right	Single lesion	0.8	unknown	yes	Low	unknown	unknown	no	0	no	no
children	100414497931	18	Male	Left	Single lesion	3.2	yes	no	Medium	yes	no	no	0	unknown	no
children	100414497932	13	Male	Left	Multiple lesions	0.91	no	no	Low	yes	no	no	0	unknown	no
children	100414497933	16	Female	Bilateral	Multiple lesions	4.9	no	yes	Medium	yes	no	yes	8	no	yes
children	100414497934	15	Female	Bilateral	Single lesion	3.59	no	yes	Mix	yes	yes	yes	6	no	no
children	100414497935	13	Female	Right	Multiple lesions	0.74	no	no	Low	yes	no	yes	8	no	no
children	100414497937	17	Female	Left	Multiple lesions	2.5	yes	yes	High	yes	yes	yes	8	no	no
children	100413406867	14	Female	Left	Multiple lesions	1.8	yes	no	Low	no	no	yes	7	no	no
children	100413406868	10	Female	Right	Multiple lesions	2	yes	no	unknown	unknown	unknown	yes	7	no	no
children	100413406869	17	Female	Right	Single lesion	3.5	yes	no	Low	yes	yes	yes	1	no	no
children	100413406871	17	Male	Right	Single lesion	2.5	yes	yes	Low	yes	no	yes	14	no	yes
children	100413406872	15	Male	Right	Single lesion	4.5	no	yes	unknown	yes	yes	yes	9	no	yes
children	100413406874	16	Female	Left	Multiple lesions	1	yes	no	Low	yes	yes	yes	35	no	no
children	100413406877	16	Female	Right	Single lesion	2.2	yes	no	High	yes	no	yes	13	no	yes
children	100413778952	7	Male	Bilateral	Single lesion	2.5	no	yes	Low	yes	yes	no	0	yes	yes
children	100020620939	15	Male	Right	Multiple lesions	2.5	no	yes	High	yes	yes	yes	9	no	no

## Sheet: supplemental table 3
supplemental table 3. Genetic test data for all patients
Sample_id	Patient_id	Patient_type	Gene	Chrom	Start	End	Ref	Alt	RefSeq	Feature	HGVS_c	HGVS_p	HGVS_p_adjust	Exon\Intron	VAF
THY116-230619-26	100413406867	children	BRAF	chr7	140453136	140453136	A	T	NM_004333.6	missense_variant	c.1799T>A	p.Val600Glu	p.V600E	exon15(15/18)	0.317
THY116-230619-27	100413406868	children	KMT2D	chr12	49444367	49444367	G	A	NM_003482.4	missense_variant	c.3004C>T	p.Pro1002Ser	p.P1002S	exon12(12/55)	0.0262
THY116-230619-27	100413406868	children	EP300	chr22	41525969	41525969	T	C	NM_001429.4	missense_variant	c.1244T>C	p.Leu415Pro	p.L415P	exon5(5/31)	0.0124
THY116-230619-27	100413406868	children	SETD2	chr3	47103836	47103836	G	A	NM_014159.7	missense_variant&splice_region_variant	c.6110C>T	p.Thr2037Ile	p.T2037I	exon14(14/21)	0.0121
THY116-230619-27	100413406868	children	PIK3CA	chr3	178927472	178927472	G	A	NM_006218.4	missense_variant	c.1235G>A	p.Arg412Gln	p.R412Q	exon7(7/21)	0.0175
THY116-230619-27	100413406868	children	ARID1B	chr6	157527461	157527461	G	A	NM_001374828.1	missense_variant	c.5555G>A	p.Gly1852Glu	p.G1852E	exon20(20/20)	0.012
THY116-230619-27	100413406868	children	ATM	chr11	108188244	108188244	G	A	NM_000051.4	missense_variant	c.6343G>A	p.Val2115Ile	p.V2115I	exon43(43/63)	0.0189
THY116-230619-27	100413406868	children	KMT2A	chr11	118392110	118392110	G	A	NM_001197104.2	missense_variant	c.11621G>A	p.Arg3874Gln	p.R3874Q	exon35(35/36)	0.0177
THY116-230619-27	100413406868	children	ARID2	chr12	46215214	46215214	T	C	NM_152641.4	missense_variant	c.649T>C	p.Phe217Leu	p.F217L	exon6(6/21)	0.0149
THY116-230619-27	100413406868	children	NF1	chr17	29546136	29546136	G	A	NM_001042492.3	splice_region_variant&synonymous_variant	c.1641G>A	p.Glu547=	p.E547=	exon14(14/58)	0.0166
THY116-230619-27	100413406868	children	ATM	chr11	108172510	108172510	A	-	NM_000051.4	frameshift_variant	c.5318del	p.Lys1773SerfsTer3	p.K1773Sfs*3	exon35(35/63)	0.0181
THY116-230619-27	100413406868	children	KMT2A	chr11	118344656	118344656	A	-	NM_001197104.2	frameshift_variant	c.2787del	p.Ala930GlnfsTer19	p.A930Qfs*19	exon3(3/36)	0.0139
THY116-230619-27	100413406868	children	ZFHX3	chr16	72832616	72832616	G	-	NM_006885.4	splice_region_variant&splice_polypyrimidine_tract_variant&intron_variant	c.3968-3del			intron8(8/9)	0.0417
THY116-230619-28	100413406869	children	BRAF	chr7	140453136	140453136	A	T	NM_004333.6	missense_variant	c.1799T>A	p.Val600Glu	p.V600E	exon15(15/18)	0.3546
THY116-230619-28	100413406869	children	ATM	chr11	108100051	108100051	G	A	NM_000051.4	splice_donor_variant	c.331+1G>A			intron4(4/62)	0.0134
THY116-230619-28	100413406869	children	ATRX	chrX	76855295	76855295	-	A	NM_000489.6	splice_region_variant&splice_polypyrimidine_tract_variant&intron_variant	c.5698-7dup			intron23(23/34)	0.0685
THY116-230619-28	100413406869	children	MAP3K1	chr5	56111564	56111564	C	T	NM_005921.2	missense_variant	c.164C>T	p.Ala55Val	p.A55V	exon1(1/20)	0.0165
THY116-230619-28	100413406869	children	MEN1	chr11	64572244	64572244	G	A	NM_130799.2	synonymous_variant	c.1395C>T	p.Ala465=	p.A465=	exon10(10/10)	0.0119
THY116-230619-28	100413406869	children	MLH1	chr3	37050315	37050315	T	-	NM_000249.4	frameshift_variant	c.469del	p.Tyr157ThrfsTer3	p.Y157Tfs*3	exon6(6/19)	0.0129
THY116-230619-28	100413406869	children	ARID1B	chr6	157405954	157405954	G	-	NM_001374828.1	frameshift_variant	c.2411del	p.Gly804AlafsTer11	p.G804Afs*11	exon5(5/20)	0.0136
THY116-230619-28	100413406869	children	WRN	chr8	30915970	30915970	-	A	NM_000553.6	frameshift_variant	c.15dup	p.Leu6IlefsTer12	p.L6Ifs*12	exon2(2/35)	0.0273
THY116-230619-28	100413406869	children	MEN1	chr11	64575157	64575157	G	-	NM_130799.2	splice_polypyrimidine_tract_variant&splice_region_variant&intron_variant	c.655-5del			intron3(3/9)	0.0125
THY116-230619-28	100413406869	children	EP300	chr22	41547820	41547820	-	T	NM_001429.4	splice_polypyrimidine_tract_variant&intron_variant	c.2818-9dup			intron14(14/30)	0.0419
THY116-230619-29	100413406871	children	BRAF	chr7	140453136	140453136	A	T	NM_004333.6	missense_variant	c.1799T>A	p.Val600Glu	p.V600E	exon15(15/18)	0.2863
THY116-230619-29	100413406871	children	WRN	chr8	31007866	31007866	G	A	NM_000553.6	synonymous_variant	c.3582G>A	p.Thr1194=	p.T1194=	exon31(31/35)	0.0144
THY116-230619-29	100413406871	children	NF1	chr17	29562921	29562921	C	T	NM_001042492.3	splice_polypyrimidine_tract_variant&intron_variant	c.3871-15C>T			intron28(28/57)	0.0187
THY116-230619-29	100413406871	children	NF1	chr17	29661845	29661845	T	-	NM_001042492.3	splice_polypyrimidine_tract_variant&intron_variant	c.5813-5del			intron39(39/57)	0.0147
THY116-230619-30	100413406872	children	ARID1B	chr6	157100172	157100172	C	-	NM_001374828.1	frameshift_variant	c.1363del	p.Arg455GlyfsTer7	p.R455Gfs*7	exon1(1/20)	0.0156
THY116-230619-30	100413406872	children	ZFHX3	chr16	72821645	72821645	G	A	NM_006885.4	synonymous_variant	c.10530C>T	p.Gly3510=	p.G3510=	exon10(10/10)	0.0152
THY116-230619-32	100413406874	children	MAP3K1	chr5	56111414	56111414	C	G	NM_005921.2	missense_variant	c.14C>G	p.Ala5Gly	p.A5G	exon1(1/20)	0.0111
THY116-230619-32	100413406874	children	ARID1B	chr6	157100117	157100119	GGC	-	NM_001374828.1	inframe_deletion	c.1318_1320del	p.Gly440del	p.G440del	exon1(1/20)	0.0698
THY116-230619-32	100413406874	children	CCDC6--RET	chr10:61665880	chr10:43612032	Both	18	10	NM_005436.4/NM_020975.4	Fusion	10	374	CCDC6:NM_005436.4:-:exon1	RET:NM_020975.4:+:exon12	C1:R12
THY116-230413-1	100414497931	children	BRAF	chr7	140453136	140453136	A	T	NM_004333.6	missense_variant	c.1799T>A	p.Val600Glu	p.V600E	exon15(15/18)	0.2104
THY116-230413-2	100414497933	children	BRAF	chr7	140453136	140453136	A	T	NM_004333.6	missense_variant	c.1799T>A	p.Val600Glu	p.V600E	exon15(15/18)	0.1535
THY116-230413-2	100414497933	children	ARID1B	chr6	157098988	157098988	G	-	NM_001374820.1	frameshift_variant	c.179del	p.Gly60AlafsTer9	p.G60Afs*9	exon1(1/20)	0.0185
THY116-230413-3	100414497934	children	ARID1A	chr1	27023141	27023143	GGC	-	NM_006015.6	inframe_deletion	c.258_260del	p.Gly87del	p.G87del	exon1(1/20)	0.0187
THY116-230413-3	100414497934	children	NF1	chr17	29670156	29670156	A	-	NM_001042492.3	splice_donor_region_variant&intron_variant	c.7189+8del			intron48(48/57)	0.0145
THY116-230413-3	100414497934	children	GNAS	chr20	57466908	57466910	CTG	-	NM_000516.7	inframe_deletion	c.136_138del	p.Leu46del	p.L46del	exon1(1/13)	0.0177
THY116-230413-4	100414497935	children	BRAF	chr7	140453136	140453136	A	T	NM_004333.6	missense_variant	c.1799T>A	p.Val600Glu	p.V600E	exon15(15/18)	0.1205
THY116-230413-4	100414497935	children	SETD2	chr3	47125885	47125885	A	-	NM_014159.7	splice_polypyrimidine_tract_variant&intron_variant	c.5398-13del			intron11(11/20)	0.0246
THY116-230805-5	100020620939	children	BRAF	chr7	140453136	140453136	A	T	NM_004333.6	missense_variant	c.1799T>A	p.Val600Glu	p.V600E	exon15(15/18)	0.3346
THY116-230805-5	100020620939	children	ARID1B	chr6	157100246	157100246	G	A	NM_001374828.1	missense_variant	c.1432G>A	p.Ala478Thr	p.A478T	exon1(1/20)	0.0136
THY116-230805-5	100020620939	children	ZFHX3	chr16	72821645	72821645	G	A	NM_006885.4	synonymous_variant	c.10530C>T	p.Gly3510=	p.G3510=	exon10(10/10)	0.0143
THY116-230805-5	100020620939	children	ARID1B	chr6	157099003	157099005	CGG	-	NM_001374828.1	inframe_deletion	c.199_201del	p.Gly67del	p.G67del	exon1(1/20)	0.0191
THY116-230805-5	100020620939	children	NCOR2	chr12	124848228	124848228	G	-	NM_006312.6	frameshift_variant	c.2925del	p.Ile976SerfsTer87	p.I976Sfs*87	exon23(23/49)	0.0195
THY116-230805-5	100020620939	children	ZFHX3	chr16	72821875	72821875	G	-	NM_006885.4	frameshift_variant	c.10300del	p.Leu3434SerfsTer51	p.L3434Sfs*51	exon10(10/10)	0.0134
THY116-230805-5	100020620939	children	ZFHX3	chr16	72821890	72821890	G	-	NM_006885.4	frameshift_variant	c.10285del	p.Arg3429ValfsTer56	p.R3429Vfs*56	exon10(10/10)	0.0121
THY116-230805-5	100020620939	children	GNAS	chr20	57466908	57466910	CTG	-	NM_000516.7	inframe_deletion	c.136_138del	p.Leu46del	p.L46del	exon1(1/13)	0.0293
THY116-230417-8	100414497932	children	BRAF	chr7	140453136	140453136	A	T	NM_004333.6	missense_variant	c.1799T>A	p.Val600Glu	p.V600E	exon15(15/18)	0.0684
THY116-230417-8	100414497932	children	PTEN	chr10	89720708	89720708	T	C	NM_000314.8	missense_variant	c.859T>C	p.Ser287Pro	p.S287P	exon8(8/9)	0.0646
THY116-230417-8	100414497932	children	EIF1AX	chrX	20150299	20150299	C	G	NM_001412.4	splice_donor_variant	c.337+1G>C			intron5(5/6)	0.0253
THY116-230417-8	100414497932	children	MTOR	chr1	11206853	11206854	AC	-	NM_004958.4	splice_region_variant&splice_polypyrimidine_tract_variant&intron_variant	c.4571-6_4571-5del			intron31(31/57)	0.0193
THY116-230417-8	100414497932	children	ARID1A	chr1	27023377	27023379	CGC	-	NM_006015.6	inframe_deletion	c.492_494del	p.Ala167del	p.A167del	exon1(1/20)	0.0125
THY116-230417-8	100414497932	children	SETD2	chr3	47108613	47108613	A	-	NM_014159.7	splice_region_variant&splice_polypyrimidine_tract_variant&intron_variant	c.6061-5del			intron12(12/20)	0.0114
THY116-230417-8	100414497932	children	NCOR2	chr12	124820190	124820190	G	-	NM_006312.6	splice_polypyrimidine_tract_variant&intron_variant	c.6116-12del			intron40(40/48)	0.0138
THY116-230413-7	100413778952	children	ARID1A	chr1	27023008	27023010	GGC	-	NM_006015.6	inframe_deletion	c.126_128del	p.Ala45del	p.A45del	exon1(1/20)	0.0219
THY116-230413-7	100413778952	children	ARID1A	chr1	27023141	27023143	GGC	-	NM_006015.6	inframe_deletion	c.258_260del	p.Gly87del	p.G87del	exon1(1/20)	0.0108
THY116-230413-7	100413778952	children	ARID1B	chr6	157100080	157100094	GGCGGCGGCGGCCGC	-	NM_001374820.1	inframe_deletion	c.1278_1292del	p.Ala429_Ala433del	p.A429_A433del	exon1(1/20)	0.0168
THY116-230413-7	100413778952	children	GNAS	chr20	57466908	57466910	CTG	-	NM_000516.7	inframe_deletion	c.136_138del	p.Leu46del	p.L46del	exon1(1/13)	0.0142
THY116-230413-6	100414497937	children	RUFY2--RET	chr10:70143808	chr10:43612032	Both	28	19	NM_001330103.1/NM_020975.4	Fusion	20	171	RUFY2:NM_001330103.1:-:exon9	RET:NM_020975.4:+:exon12	R9:R12
THY116-230703-1	100413406877	children	PRKAR1A-RET	chr17:66522053	chr10:43610035	Both	8	7	NM_001278433.1/NM_020975.4	Fusion	8	236	PRKAR1A:NM_001278433.1:+:exon7	RET:NM_020975.4:+:exon11	P7:R11
THY116-230625-44	100413573058	adult	BRAF	chr7	140453136	140453136	A	T	NM_004333.6	missense_variant	c.1799T>A	p.Val600Glu	p.V600E	exon15(15/18)	0.0724
THY116-230625-45	100413573059	adult	BRAF	chr7	140453136	140453136	A	T	NM_004333.6	missense_variant	c.1799T>A	p.Val600Glu	p.V600E	exon15(15/18)	0.1662
THY116-230625-46	100413573060	adult	BRAF	chr7	140453136	140453136	A	T	NM_004333.6	missense_variant	c.1799T>A	p.Val600Glu	p.V600E	exon15(15/18)	0.1626
THY116-230625-46	100413573060	adult	KMT2A	chr11	118359397	118359411	GGAGGACCAGCTGGA	-	NM_001197104.2	inframe_deletion	c.4401_4415del	p.Glu1468_Glu1472del	p.E1468_E1472del	exon11(11/36)	0.1315
THY116-230625-46	100413573060	adult	KMT2A	chr11	118307290	118307290	C	G	NM_001197104.2	synonymous_variant	c.63C>G	p.Gly21=	p.G21=	exon1(1/36)	0.0131
THY116-230625-49	100413573063	adult	KMT2D	chr12	49424178	49424178	G	-	NM_003482.4	frameshift_variant	c.13884del	p.Thr4629ProfsTer11	p.T4629Pfs*11	exon43(43/55)	0.0343
THY116-230625-51	100413573067	adult	BRAF	chr7	140453136	140453136	A	T	NM_004333.6	missense_variant	c.1799T>A	p.Val600Glu	p.V600E	exon15(15/18)	0.0414
THY116-230625-51	100413573067	adult	ZFHX3	chr16	72821621	72821621	G	A	NM_006885.4	synonymous_variant	c.10554C>T	p.Gly3518=	p.G3518=	exon10(10/10)	0.0831
THY116-230625-51	100413573067	adult	KMT2A	chr11	118307314	118307314	C	T	NM_001197104.2	synonymous_variant	c.87C>T	p.Gly29=	p.G29=	exon1(1/36)	0.0144
THY116-230625-51	100413573067	adult	NCOR2	chr12	124848228	124848228	G	-	NM_006312.6	frameshift_variant	c.2925del	p.Ile976SerfsTer87	p.I976Sfs*87	exon23(23/49)	0.024
THY116-230625-52	100413573068	adult	BRAF	chr7	140453136	140453136	A	T	NM_004333.6	missense_variant	c.1799T>A	p.Val600Glu	p.V600E	exon15(15/18)	0.0154
THY116-230713-18	100023241360	adult	BRAF	chr7	140453136	140453136	A	T	NM_004333.6	missense_variant	c.1799T>A	p.Val600Glu	p.V600E	exon15(15/18)	0.3402
THY116-230713-19	100023241359	adult	BRAF	chr7	140453136	140453136	A	T	NM_004333.6	missense_variant	c.1799T>A	p.Val600Glu	p.V600E	exon15(15/18)	0.132
THY116-230713-20	100023241361	adult	WRN	chr8	30999029	30999029	T	-	NM_000553.6	frameshift_variant	c.3055del	p.Ser1019ProfsTer4	p.S1019Pfs*4	exon25(25/35)	0.0112
THY116-230713-20	100023241361	adult	TBX3	chr12	115112323	115112324	GC	-	NM_005996.4	frameshift_variant	c.1356_1357del	p.Leu453ProfsTer218	p.L453Pfs*218	exon6(6/7)	0.018

## Sheet: supplemental table 4
supplemental table 4. Comparison between clinical and pathological characteristics in RET/ BRAF V600E positive and negative pediatric PTC patients.
Clinical characteristics	RET or BRAF V600E positive	RET or BRAF V600E negative	P-value
Gender			1
Male	4/11 (36.36%)	2/4 (50.00%)
Female	7/11 (63.64%)	2/4 (50.00%)
Tumor sides differences			0.13
Left	5/11 (45.45%)	0
Right	5/11 (45.45%)	2/4 (50.00%)
Bilateral	1/11 (9.09%)	2/4 (50.00%)
Multifocality			0.283
Single lesion	4/11 (36.36%)	3/4 (75.00%)
Multiple lesions	7/11 (63.64%)	1/4 (25.00%)
Tumor size (cm)			0.48
≤4	10/11 (90.91%)	3/4 (75.00%)
＞4	1/11 (9.09%)	1/4 (25.00%)
Morphology rules			0.28
Yes	7/11 (63.64%)	1/4 (25.00%)
No	4/11 (36.36%)	3/4 (75.00%)
Edge blur			0.28
Yes	4/11 (36.36%)	3/4 (75.00%)
No	7/11 (63.64%)	1/4 (25.00%)
LN metastasis
Yes	81.82% (9/11)	3/4 (75.00%)	1
No	18.18% (2/11)	1/4 (25.00%)
< 5	11.11% (1/9)	0	1
≥ 5	88.89% (8/9)	3/3 (100%)
Extra thyroidal extension, ETE			0.56
Yes	27.27% (3/11)	2/4 (50.00%)
No	72.73 (8/11)	2/4 (50.00%)
